# Supplementary material for: Revealing the Formation Mechanism of Key Metabolites During Japonica Rice Storage Driven by Microbial Functional Genes
Source: Metabolites. 2026 Apr 29;16(5):302. doi: 10.3390/metabo16050302 (PMC13208760; doi:10.3390/metabo16050302)
Supplement: Supplementary file 1 [file metabolites-16-00302-s001.zip]

Archive with 1 entries (1 files):
- metabolites-4178313-supplementary.xlsx
