# Supplementary material for: Revealing the Formation Mechanism of Key Metabolites During Japonica Rice Storage Driven by Microbial Functional Genes
Source: Metabolites. 2026 Apr 29;16(5):302. doi: 10.3390/metabo16050302 (PMC13208760; doi:10.3390/metabo16050302)
Supplement: Supplementary file 1 [file metabolites-16-00302-s001.zip › metabolites-4178313-supplementary.xlsx]

## Sheet: Sheet1
Table S1 List of rice metabolites
order number	Metabolite name	retention time /min
1	(2,3,4,5,6-pentahydroxycyclohexyl)dihydrogen phosphate	27.097
2	(2-hydroxy-4-methoxyphenyl)-(2-hydroxyphenyl)methanone	14.368
3	(3S,8S,9S,10R,13R,14S,17R)-17-[(E,2R,5R)-5,6-dimethylhept-3-en-2-yl]-10,13-dimethyl-2,3,8,9,11,12,14,15,16,17-decahydro-1H-cyclopenta[a]phenanthren-3-ol	33.285
4	(4Z)-4-(furan-2-ylmethylidene)-2-phenyl-1,3-thiazol-5-one	31.537
5	(5S,8R,9S,10R,13S,14S)-4,4,10,13-tetramethyl-N-(2-phenylethyl)-1,5,6,7,8,9,11,12,14,15,16,17-dodecahydrocyclopenta[a]phenanthren-17-amine	25.084
6	(5Z)-5-methoxyiminohexane-1,2,3,4,6-pentol	18.04
7	(6Z)-6-methoxyiminoheptane-1,2,3,4,5,7-hexol	23.859
8	(9E,12E)-octadeca-9,12-dienoic acid	25.089
9	(E)-3-(4-hydroxy-3-methoxyphenyl)prop-2-enoic acid	23.742
10	(E)-but-2-ene-1,4-diol	30.335
11	(E)-hexadec-3-enenitrile	23.807
12	(E)-octadec-9-enamide	27.207
13	(Z)-octadec-9-enamide	26.735
14	(Z)-octadec-9-enenitrile	23.703
15	[1-[3,4,5-trihydroxy-6-(hydroxymethyl)oxan-2-yl]sulfanylbut-3-enylideneamino]sulfate	29.093
16	[3-(4-ethylbenzoyl)oxyphenyl]3-methylbenzoate	33.15
17	[3,4,5-trihydroxy-6-(hydroxymethyl)oxan-2-yl]dihydrogen phosphate	24.982
18	1-(1-benzofuran-2-yl)ethanone	6.873
19	1-(2-(3-Cyclohexenyl)Ethyl)Silatrane	17.856
20	1-(2-methylazetidin-1-yl)ethanone	6.19
21	1-(5-acetyl-4-methyl-1-phenyl-4H-pyridin-3-yl)ethanone	14.007
22	1,3,5-Benzetriol	16.92
23	10-bromodec-1-ene	23.748
24	12A-Hydroxy-9-Demethylmunduserone-8-Carboxylic Acid	7.412
25	17-(5,6-dimethylheptan-2-yl)-10,13-dimethyl-2,3,4,7,8,9,11,12,14,15,16,17-dodecahydro-1H-cyclopenta[a]phenanthren-3-ol	35.254
26	17-[(E)-5-ethyl-6-methylhept-3-en-2-yl]-10,13-dimethyl-2,3,4,7,8,9,11,12,14,15,16,17-dodecahydro-1H-cyclopenta[a]phenanthren-3-ol	35.559
27	18-Deoxysagittarol	33.57
28	1-iododecane	21.629
29	1-Kestose	29.44
30	1-methoxy-4-[2-(4-methoxyphenyl)propan-2-yl]-2-methylbenzene	15.368
31	1-nitro-4-(4-nitrophenyl)benzene	8.951
32	1-octyl-2,8,9-trioxa-5-aza-1-silabicyclo[3.3.3]undecane	14.457
33	1-Stearoyl-Rac-Glycerol	30.563
34	2-(1-benzothiophen-3-yl)acetamide	6.149
35	2-(2-hydroxyethylamino)ethanol	15.532
36	2-(3,4-dihydroxyphenyl)-2-hydroxyacetic acid	27.683
37	2-(4-chlorophenyl)-8-methylquinoline-4-carboxylic acid	31.792
38	2-(carboxyamino)pentanoic acid	11.686
39	2-(carboxyamino)propanoic acid	10.997
40	2-(ethylamino)ethanol	12.507
41	2-(hydroxymethyl)-6-[3,4,5-trihydroxy-6-(hydroxymethyl)oxan-2-yl]oxyoxane-3,4,5-triol	36.738
42	2,2,4,4,6,6,8,8,10,10,12,12,14,14,16,16,18,18,20,20,22,22,24,24-tetracosamethyl-1,3,5,7,9,11,13,15,17,19,21,23-dodecaoxa-2,4,6,8,10,12,14,16,18,20,22,24-dodecasilacyclotetracosane	28.95
43	2,2,4,4,6,6,8,8,10,10,12,12,14,14,16,16-hexadecamethyl-1,3,5,7,9,11,13,15-octaoxa-2,4,6,8,10,12,14,16-octasilacyclohexadecane	17.741
44	2,2,4,4,6,6,8,8,10,10,12,12-dodecamethyl-1,3,5,7,9,11-hexaoxa-2,4,6,8,10,12-hexasilacyclododecane	12.588
45	2,3,4,5-tetrahydroxypentanoic acid	19.759
46	2,3,4,6-tetrahydroxyhexanoic acid	21.138
47	2,3-dihydro-1-benzofuran-5-yl(morpholin-4-yl)methanone	11.483
48	2,4-dimethylpentan-3-yloxy-dodecoxy-ethenyl-methylsilane	32.385
49	2,5,7-trimethyl-3-phenylpyrazolo[1,5-a]pyrimidine	33.85
50	2,5-bis(hydroxymethyl)-2-methoxyoxolane-3,4-diol	19.704
51	2,6-dihydroxybenzoic acid	22.617
52	2,6-ditert-butylphenol	16.496
53	2-[[2-[[2-[carboxy(methyl)amino]acetyl]-methylamino]acetyl]-methylamino]acetic acid	18.377
54	2-[1-(4-hydroxy-1,5,5-trimethyl-2-oxopyrrol-3-yl)ethylideneamino]acetic acid	8.933
55	2-[3,4-dihydroxy-2,5-bis(hydroxymethyl)oxolan-2-yl]oxy-6-(hydroxymethyl)oxane-3,4,5-triol	29.204
56	2-[4-(cyanomethyl)phenyl]acetonitrile	9.758
57	2-[carboxy(methyl)amino]acetic acid	15.914
58	2-amino-6,7-bis(3-phenylpropyl)-3H-pteridin-4-one	6.98
59	2-aminoacetic acid	7.865
60	2-aminobutanedioic acid	16.113
61	2-aminoethanol	12.026
62	2-Ethoxyethanol	6.386
63	2-fluorobenzoic acid	18.437
64	2-Hydroxypyridine	8.032
65	2-methoxy-N,N-bis(2-methoxyethyl)ethanamine	6.455
66	2-Methyl-2-Butanol	26.784
67	2-methylnaphthalene	13.3
68	2-methylpropan-2-ol	24.52
69	2-nitrothiophene	35.249
70	2-oxo-2-(6-phenylimidazo[1,2-a]pyridin-2-yl)acetic acid	12.255
71	3-(4-hydroxyphenyl)prop-2-enoic acid	20.018
72	3,4,5-trihydroxy-6-methoxyoxane-2-carboxylic acid	30.038
73	3,4-Dihydroxybenzyl alcohol	8.69
74	3,4-Dihydroxymandelic Acid	24.936
75	3,5,5-trimethylimidazolidine-2,4-dione	6.804
76	3-acetylbenzonitrile	11.898
77	3-hydroxypropanoic acid	9.854
78	3-Hydroxypyridine	9.836
79	3-methyl-1-phenyl-3H-indol-2-imine	12.988
80	3-methyl-N-prop-2-enylbut-2-enamide	6.25
81	3-phenylmethoxybutane-1,2,4-triol	32.261
82	3-Trifluoromethylbenzylamine,N,N-diundecyl	16.92
83	4-(2-aminoethyl)-3-methoxyphenol	11.801
84	4-(2-phenylpropan-2-yl)phenol	21.466
85	4,6-ditert-butylbenzene-1,3-diol	13.607
86	4-[[4-(methylamino)phenyl]methylideneamino]benzonitrile	8.381
87	4-[2-(4-cyanophenyl)-1,2-bis(diethylamino)ethyl]benzonitrile	6.409
88	4-[2-(4-hydroxyphenyl)propan-2-yl]phenol	25.188
89	4-[4-(1,2,3,4,5,6,7,8-octahydroacridin-4-yl)phenyl]-1,2,3,4,5,6,7,8-octahydroacridine	16.344
90	4-Coumaric acid	20.92
91	4-cyanobenzoic acid	6.367
92	4-Hydroxy-3-Methoxybenzoic Acid	19.665
93	4-Hydroxyanthraquinone-2-carboxylic acid	29.49
94	4-Hydroxybenzoate	17.796
95	4-hydroxybenzonitrile	6.7
96	4-methyl-15-thiatetracyclo[10.2.1.05,14.08,13]pentadeca-1(14),2,4,6,8(13),9,11-heptaene	8.454
97	4-methyl-2-(2-nitro-5-piperidin-1-ylphenyl)phthalazin-1-one	7.964
98	4-phenylquinolin-3-ol	8.057
99	5-(Hydroxymethylfurfural)	12.931
100	5,6-Dihydrouracil	9.792
101	5,6-dimethyl-2-[(E)-2-phenylethenyl]benzotriazole	7.73
102	5-Aminovaleric Acid	15.957
103	5-Hydroxy Tryptamine	11.049
104	5-Hydroxy Tryptophan	14.572
105	5-hydroxypiperidine-2-carboxylic acid	17.312
106	5-methylsulfanyl-2-phenyl-10H-pyrrolo[3,4-a]carbazole-1,3-dione	27.711
107	6-ethyl-7-methoxy-2-methyl-3-phenylchromen-4-one	22.657
108	6-Kestose	27.46
109	7-benzyl-6-methyl-2-phenylindolizine	31.49
110	8-acetyl-2,4,6-trimethyl-7-phenylpurino[7,8-a]imidazole-1,3-dione	15.079
111	9,12-Octadecadienoic acid(Z,Z)-	24.09
112	9-Octadecenoic acid	24.15
113	Acetylsalicylic Acid	16.024
114	Allantoin	21.178
115	Alpha-Tocopherol	32.97
116	Arabitol	17.91
117	Benzene-1,3-dicarboxylic acid	14.95
118	Benzene-1,4-diol	14.333
119	Beta-Gentiobiose	27.725
120	Beta-Lactose	26.95
121	Beta-Sitosterol	35.42
122	Bis[[hydroxy(dimethyl)silyl]oxy]-dimethylsilane	10.215
123	Butan-1-amine	9.04
124	Butan-2-ol	29.225
125	Butoxy-diethyl-pentoxysilane	18.194
126	Cadaverine	14.618
127	Carbamic acid	8.433
128	Carbamic Acid Ethyl Ester	10.407
129	Cellotetraose	36.31
130	Citric Acid	20.296
131	Clionasterol acetate	32.74
132	Conduritol-Beta-Expoxide	22.876
133	Cycloartenol	36.45
134	D-(+)-Altrose	21.526
135	D-(+)-Trehalose	30.184
136	D-Allose	21.194
137	D-beta-Galactopyranosyl-1,3-arabinose	30.38
138	Decane	25.527
139	Decoxy-diethyl-octoxysilane	26.947
140	D-Glucitol	20.7
141	D-Glucose	21.274
142	Diethylcarbamic acid	8.316
143	Diethyl-hexadecoxy-[(2,3,4,5,6-pentafluorophenyl)methoxy]silane	36.207
144	Dihydroxy(dimethyl)silane	7.042
145	Dimethoxymethane	6.637
146	Dimethyl-octadecoxy-(4-phenylphenoxy)silane	35.207
147	Diphenylphosphane	9.373
148	D-Malic Acid	15.606
149	D-Mannitol	20.7
150	D-manno-2-Heptulose	20.17
151	D-Mannose	20.11
152	Dodecanamide	26.05
153	D-Sorbitol	21.772
154	D-Sphingosine	32.524
155	D-Threitol	15.869
156	Eicosanoic acid	26.49
157	Eicosapentaenoic Acid	35.01
158	Elaidic Acid	25.15
159	Enolpyruvate	8.847
160	Erythritol	14.86
161	Ethanamine	6.656
162	Ethane-1,2-diol	7.1
163	Ethene-1,1,2-triol	16.437
164	Ethyl cyanate	6.22
165	Fructose	19.93
166	Galactinol	33.48
167	Galactitol	26.562
168	Galactose	20.26
169	Galactose oxime	23.12
170	Gamma-Aminobutyric Acid	16.311
171	Geranyllinalool	33.57
172	Gluconic Acid	22.714
173	Glucose	21.26
174	Glucose-1-Phosphate	19.615
175	Glycerol	11.05
176	Glycerol 1-Phosphate	19.523
177	Glycolic Acid	8.633
178	Glycyl-Proline	17.266
179	Harmaline	10.812
180	Heptadecanoic Acid	24.345
181	Heptanamide	25.91
182	Hexadecanamide	24.784
183	Hexadecanoic acid	28.816
184	Hexanamide	26.84
185	Hydroxy-[hydroxy(dimethyl)silyl]oxy-dimethylsilane	7.895
186	Hydroxy-methyl-trihydroxysilyloxysilicon	19.838
187	Icosanoic acid	27.455
188	Inositol	23.639
189	Ketohexose	18.35
190	Lactose	30.45
191	L-Asparagine	18.312
192	L-Glutamic Acid	16.195
193	L-Glycine	12.707
194	L-Iditol	29.269
195	Lignoceric acid	30.23
196	L-Serine	13.558
197	L-Tyrosine	21.877
198	Malonic Acid	10.904
199	Maltotriose	37.187
200	Melezitose	28.16
201	Methanediimine	6.737
202	Methanolphosphate	10.429
203	Methyl 2,8-dimethyldecanoate	25.59
204	Methyl 2-methylundecanoate	25.59
205	Methyl-(2-methyl-1,3-dioxoisoindol-4-yl)carbamic acid	20.626
206	Methylbeta-D-fructofuranoside	18.69
207	Methyl-Beta-D-Galactopyranoside	27.841
208	Methylimino(sulfanylidene)methane	6.73
209	Myo-Inositol	22.65
210	Myristic acid	19.76
211	N-(1,1-dioxo-2,3-dihydrothiophen-3-yl)-2-(4-methoxyphenoxy)acetamide	28.538
212	N-(4-aminobutyl)acetamide	15.217
213	N-[[3,6-dichloro-2,7-bis[2-(diethylamino)ethoxy]fluoren-9-ylidene]amino]acetamide	6.375
214	N-Acetylornithine	10.104
215	Nonacyclo[18.14.2.02,19.04,17.05,10.011,16.024,36.025,30.031,35]hexatriaconta-1(34),2(19),3,5,7,9,11,13,15,17,20,22,24(36),25,27,29,31(35),32-octadecaene	18.147
216	Nonadecanenitrile	26.211
217	Nonanamide	26.06
218	Norleucine	12.089
219	N-propan-2-ylacetamide	6.487
220	Octadecan-1-ol	24.46
221	Octadecanamide	27.466
222	Octamethylcyclotetrasiloxane	6.994
223	Oleamide	27.336
224	Oleic Acid	24.15
225	Palmitic Acid	22.18
226	Pantothenic Acid	22.495
227	P-Coummaric Acid	21.951
228	Pentane-1,5-diamine	14.774
229	Phosphoric Acid	12.068
230	P-Hydroxybenzaldehyde	15.845
231	Piperidin-2-one	7.493
232	P-Quinquephenyl	31.9
233	Propan-1-amine	9.668
234	Propane-1,2,3-triol	33.99
235	Propyl Lactate	10.661
236	Propylamine	7.778
237	Psicose	20.945
238	Pyridine-3-carboxylic acid	12.602
239	Pyrrolidine-2-carboxylic acid	12.581
240	Raffinose	35.86
241	Ribitol	18.01
242	Ribose	17.11
243	Serotonin	15.008
244	Sorbitol	20.69
245	Squalene	30.07
246	Stearic Acid	24.43
247	Stigmasterol	34.62
248	Succinic Acid	12.832
249	Sucrose	27.18
250	Tagatose	21.063
251	Terephthalic acid	8.506
252	Tetracosanoic acid	31.1
253	Tetrahydroxysilane	11.203
254	Threonic Acid	16.656
255	Trehalose	29.32
256	Tricosanoic acid	32.204
257	Tridec-2-yne	9.881
258	Trihydroxy(methyl)silane	8.207
259	Undecane	11.772
260	Urea	11.584
261	Vanillin	18.076
262	Xylitol,5TMS derivative	19.015
263	Xylose	19.38
